# Supplementary material for: Bladder Cancer Cells Exert Pleiotropic Effects on Human Adipose-Derived Stem Cells
Source: Life (Basel). 2022 Apr 7;12(4):549. doi: 10.3390/life12040549 (PMC9025060; doi:10.3390/life12040549)
Supplement: Supplementary file 1 [file life-12-00549-s001.zip]

Archive with 2 entries (2 files):
- Suppl. Vid. 1.mp4
- supplementary Figures.pdf
